# Supplementary material for: Assessment of Herd, Calf, and Colostrum Management Practices on Austrian Dairy Farms Using a Scoring System
Source: Animals (Basel). 2023 Aug 30;13(17):2758. doi: 10.3390/ani13172758 (PMC10486773; doi:10.3390/ani13172758)
Supplement: Supplementary file 1 [file animals-13-02758-s001.zip]

Archive with 1 entries (1 files):
- animals-2562572-supplementary.pdf
